# Supplementary material for: Comparison of Electronic Data Capture (EDC) with the Standard Data Capture Method for Clinical Trial Data
Source: PLoS One. 2011 Sep 23;6(9):e25348. doi: 10.1371/journal.pone.0025348 (PMC3179496; doi:10.1371/journal.pone.0025348)
Supplement: File S2 — Access data base. The Access data base holds the original data, as they were generated for reference, the validated and verified data for the standard paper-based method, and all four EDC data sets. Each data set comprises an adult and a child data sheet. It has to be stressed that the data for this study was generated, which means that all personal information is fictive and any resemblance with living persons occurs by chance. (BZ2) [file pone.0025348.s002.bz2]

Archive with 1 entries (1 files):
- pone.0025348.s002
